# Supplementary material for: Estimating the potential impact of behavioral public health interventions nationally while maintaining agreement with global patterns on relative risks
Source: PLoS One. 2020 May 13;15(5):e0232951. doi: 10.1371/journal.pone.0232951 (PMC7219750; doi:10.1371/journal.pone.0232951)
Supplement: S1 Data — (XLSX) [file pone.0232951.s001.xlsx]

## Sheet: IHD 
	Prior	Mean	SD
b_alc[1,1]	0	0	0
b_alc[2,1]	0	0	0
b_alc[1,2]	-0.00604274	0.069671	0.085327
b_alc[2,2]	-0.00811663	-0.048654	0.143719
b_alc[1,3]	-0.00642989	0.181124	0.138955
b_alc[2,3]	-0.00696816	-1.0204	0.518594
b_alc[1,4]	-0.00767296	0.016325	0.17364
b_alc[2,4]	-0.00697573	-1.3869	1.02817
b_alc[1,5]	-0.00494825	-0.239785	0.201736
b_alc[2,5]	0.00263754	-3.08484	1.97544
b_bmi[1]	0.82154	0.265162	0.046815
b_bmi[2]	0.763606	0.217768	0.0263
b_bmi[3]	0.507721	0.198559	0.021172
b_bmi[4]	0.434053	0.183251	0.019008
b_bmi[5]	0.364643	0.168292	0.018944
b_bmi[6]	0.293788	0.138288	0.023341
b_bmi[7]	0.174625	0.097537	0.032258
b_demog[1,1]	-3.87406	-3.80758	0.168215
b_demog[2,1]	-4.145	-3.7513	0.161927
b_demog[1,2]	-2.84301	-3.63332	0.159419
b_demog[2,2]	-3.15852	-3.49379	0.150706
b_demog[1,3]	-1.87002	-3.10246	0.150293
b_demog[2,3]	-2.24911	-2.91471	0.140758
b_demog[1,4]	-0.706371	-2.46431	0.142732
b_demog[2,4]	-1.1552	-2.33219	0.136572
b_demog[1,5]	0.110998	-1.89675	0.140264
b_demog[2,5]	-0.23878	-1.77867	0.134738
b_demog[1,6]	0.70119	-1.40739	0.139411
b_demog[2,6]	0.452658	-1.42955	0.134901
b_demog[1,7]	0.986557	-1.22421	0.142804
b_demog[2,7]	0.790738	-1.18508	0.136142
b_edu		-0.03715	0.004241
b_fruit[1]		0	0
b_fruit[2]		-0.122242	0.077419
b_fruit[3]		-0.135341	0.076473
b_fruit[4]		-0.346836	0.082071
b_fruit[5]		-0.334545	0.07724
b_fruit[6]		-2.28087	1.81244
b_inc		-0.158714	0.026946
b_loc[1]		0	0
b_loc[2]		-0.121512	0.060326
b_loc[3]		0.006718	0.064739
b_loc[4]		-0.346649	0.078961
b_loc[5]		-0.211907	0.089285
b_loc[6]		-0.194055	0.061101
b_loc[7]		-0.247103	0.053023
b_loc[8]		-0.155189	0.067334
b_loc[9]		-0.137089	0.052807
b_loc[10]		0.01552	0.094342
b_loc[11]		-0.256823	0.075486
b_loc[12]		0.38188	0.072285
b_physact[1,1]		-5.95628	2.24508
b_physact[2,1]		-4.05933	1.41361
b_physact[3,1]		-3.01418	1.11815
b_physact[4,1]		-2.23815	0.933157
b_physact[5,1]		-1.59247	0.7796
b_physact[6,1]		-1.02424	0.633205
b_physact[7,1]		-0.494772	0.454142
b_physact[1,2]	0	0	0
b_physact[2,2]	0	0	0
b_physact[3,2]	0	0	0
b_physact[4,2]	0	0	0
b_physact[5,2]	0	0	0
b_physact[6,2]	0	0	0
b_physact[7,2]	0	0	0
b_physact[1,3]	-0.304129	-0.32264	0.059367
b_physact[2,3]	-0.273007	-0.270473	0.052254
b_physact[3,3]	-0.23958	-0.213545	0.042639
b_physact[4,3]	-0.206284	-0.176115	0.03819
b_physact[5,3]	-0.182547	-0.145391	0.036896
b_physact[6,3]	-0.140582	-0.112915	0.037867
b_physact[7,3]	-0.102797	-0.06147	0.038947
b_physact[1,4]	-0.448868	-0.424011	0.057302
b_physact[2,4]	-0.402233	-0.38108	0.049637
b_physact[3,4]	-0.352926	-0.351686	0.047743
b_physact[4,4]	-0.305227	-0.320267	0.047643
b_physact[5,4]	-0.265752	-0.279903	0.049392
b_physact[6,4]	-0.20767	-0.234223	0.052159
b_physact[7,4]	-0.151803	-0.153908	0.055528
b_physact[1,5]	-0.4852	-0.512539	0.06107
b_physact[2,5]	-0.4347	-0.473685	0.051424
b_physact[3,5]	-0.381514	-0.446446	0.04706
b_physact[4,5]	-0.328944	-0.428793	0.045814
b_physact[5,5]	-0.285555	-0.40985	0.045552
b_physact[6,5]	-0.223543	-0.38713	0.047558
b_physact[7,5]	-0.163139	-0.340187	0.060261
b_ppl[1]		0	0
b_ppl[2]		-0.21107	0.059409
b_ppl[3]		-0.268426	0.060289
b_ppl[4]		-0.252518	0.063256
b_ppl[5]		-2.35038	1.86528
b_secsmok		0.107538	0.041907
b_smok[1,1]	1.58627	0.792745	0.16218
b_smok[2,1]	1.9641	1.24955	0.179781
b_smok[1,2]	1.46233	0.439416	0.088146
b_smok[2,2]	1.81564	0.686896	0.115838
b_smok[1,3]	1.32082	0.364535	0.07026
b_smok[2,3]	1.64123	0.489828	0.079731
b_smok[1,4]	1.13108	0.304008	0.06009
b_smok[2,4]	1.40659	0.364624	0.063519
b_smok[1,5]	0.941569	0.26441	0.0585
b_smok[2,5]	1.17186	0.299754	0.062901
b_smok[1,6]	0.75283	0.210555	0.060531
b_smok[2,6]	0.937465	0.206109	0.071508
b_smok[1,7]	0.498713	0.172708	0.064974
b_smok[2,7]	0.622188	0.140463	0.07563
b_survey_meth		0.98141	0.054091
b_veg[1]		0	0
b_veg[2]		-0.144796	0.09975
b_veg[3]		-0.152083	0.096518
b_veg[4]		-0.178268	0.098718
b_veg[5]		-0.168269	0.095729
b_veg[6]		-2.28478	1.82403
d_alc		0.006762	0.034663
d_bmi		0.076945	0.048322
d_fruit		-0.468031	0.35917
d_inc		0.025096	0.043099
d_physact		-0.546682	0.30259
d_ppl		-0.268994	0.175463
d_secsmok		0.286454	0.164631
d_smok		0.262834	0.161328
d_veg		-0.410915	0.332179
2		Quantiles	for
		0.025	0.25
b_alc[1,1]		0	0
b_alc[2,1]		0	0
b_alc[1,2]		-0.101753	0.012699
b_alc[2,2]		-0.33961	-0.144338
b_alc[1,3]		-0.095892	0.086504
b_alc[2,3]		-2.14859	-1.34629
b_alc[1,4]		-0.33628	-0.096719
b_alc[2,4]		-3.75949	-1.9768
b_alc[1,5]		-0.654989	-0.372198
b_alc[2,5]		-7.69554	-4.16932
b_bmi[1]		0.028271	0.076161
b_bmi[2]		0.08976	0.123286
b_bmi[3]		0.131357	0.155654
b_bmi[4]		0.146672	0.170482
b_bmi[5]		0.158959	0.184027
b_bmi[6]		0.17091	0.199679
b_bmi[7]		0.192186	0.231535
b_demog[1,1]		-4.13639	-3.92111
b_demog[2,1]		-4.07479	-3.85951
b_demog[1,2]		-3.94269	-3.74187
b_demog[2,2]		-3.78567	-3.59613
b_demog[1,3]		-3.39276	-3.20466
b_demog[2,3]		-3.18759	-3.00989
b_demog[1,4]		-2.74231	-2.55997
b_demog[2,4]		-2.5953	-2.42401
b_demog[1,5]		-2.16433	-1.99011
b_demog[2,5]		-2.03583	-1.87202
b_demog[1,6]		-1.67688	-1.50258
b_demog[2,6]		-1.68721	-1.52193
b_demog[1,7]		-1.4997	-1.31978
b_demog[2,7]		-1.44535	-1.27807
b_edu		-0.045388	-0.039996
b_fruit[1]		0	0
b_fruit[2]		-0.296019	-0.170892
b_fruit[3]		-0.303955	-0.185067
b_fruit[4]		-0.52098	-0.399314
b_fruit[5]		-0.502434	-0.384454
b_fruit[6]		-6.72307	-3.26333
b_inc		-0.211615	-0.176779
b_loc[1]		0	0
b_loc[2]		-0.239027	-0.162344
b_loc[3]		-0.121494	-0.036074
b_loc[4]		-0.50164	-0.399411
b_loc[5]		-0.391855	-0.270846
b_loc[6]		-0.31411	-0.234819
b_loc[7]		-0.350596	-0.283222
b_loc[8]		-0.288059	-0.200488
b_loc[9]		-0.238811	-0.173626
b_loc[10]		-0.17766	-0.046631
b_loc[11]		-0.404695	-0.307588
b_loc[12]		0.241906	0.332947
b_physact[1,1]		-11.3111	-7.13078
b_physact[2,1]		-7.22152	-4.90813
b_physact[3,1]		-5.49594	-3.69926
b_physact[4,1]		-4.31993	-2.81817
b_physact[5,1]		-3.3777	-2.06556
b_physact[6,1]		-2.53779	-1.37912
b_physact[7,1]		-1.69559	-0.696617
b_physact[1,2]		0	0
b_physact[2,2]		0	0
b_physact[3,2]		0	0
b_physact[4,2]		0	0
b_physact[5,2]		0	0
b_physact[6,2]		0	0
b_physact[7,2]		0	0
b_physact[1,3]		-0.444425	-0.361265
b_physact[2,3]		-0.380913	-0.303907
b_physact[3,3]		-0.30069	-0.241303
b_physact[4,3]		-0.251528	-0.20206
b_physact[5,3]		-0.218777	-0.170399
b_physact[6,3]		-0.187774	-0.138392
b_physact[7,3]		-0.146701	-0.087356
b_physact[1,4]		-0.543912	-0.460912
b_physact[2,4]		-0.478888	-0.414534
b_physact[3,4]		-0.445321	-0.383915
b_physact[4,4]		-0.414097	-0.352201
b_physact[5,4]		-0.377022	-0.313053
b_physact[6,4]		-0.337496	-0.269616
b_physact[7,4]		-0.260096	-0.192085
b_physact[1,5]		-0.640988	-0.550299
b_physact[2,5]		-0.579833	-0.507073
b_physact[3,5]		-0.53984	-0.478118
b_physact[4,5]		-0.518633	-0.459834
b_physact[5,5]		-0.499596	-0.440594
b_physact[6,5]		-0.479411	-0.419181
b_physact[7,5]		-0.449822	-0.381478
b_ppl[1]		0	0
b_ppl[2]		-0.326571	-0.252037
b_ppl[3]		-0.387338	-0.308992
b_ppl[4]		-0.377456	-0.294511
b_ppl[5]		-6.93852	-3.34938
b_secsmok		0.025753	0.078722
b_smok[1,1]		0.041555	0.128788
b_smok[2,1]		0.012052	0.08155
b_smok[1,2]		0.089962	0.170024
b_smok[2,2]		0.065102	0.156405
b_smok[1,3]		0.149899	0.225131
b_smok[2,3]		0.177169	0.257403
b_smok[1,4]		0.186594	0.263229
b_smok[2,4]		0.241473	0.321781
b_smok[1,5]		0.233683	0.316314
b_smok[2,5]		0.34477	0.433699
b_smok[1,6]		0.28357	0.378552
b_smok[2,6]		0.476216	0.604829
b_smok[1,7]		0.489228	0.679485
b_smok[2,7]		0.898193	1.12864
b_survey_meth		0.874403	0.945711
b_veg[1]		0	0
b_veg[2]		-0.381945	-0.202093
b_veg[3]		-0.381891	-0.206407
b_veg[4]		-0.403711	-0.236033
b_veg[5]		-0.386705	-0.222189
b_veg[6]		-6.85374	-3.24609
d_alc		-0.061732	-0.016485
d_bmi		0.004878	0.038951
d_fruit		-1.34149	-0.672429
d_inc		-0.058906	-0.003455
d_physact		-1.17074	-0.742654
d_ppl		-0.667228	-0.37683
d_secsmok		0.015365	0.148003
d_smok		0.011066	0.122802
d_veg		-1.24214	-0.586983

## Sheet: Diabetes
	Prior	Mean	SD
b_alc[1,1]	0	0	0
b_alc[2,1]	0	0	0
b_alc[1,2]	-0.00342897	-0.052131	0.078977
b_alc[2,2]	-0.0129421	-0.153278	0.128049
b_alc[1,3]	-0.00293427	-0.100784	0.134721
b_alc[2,3]	-0.0114349	-0.331892	0.327013
b_alc[1,4]	0	-0.270574	0.171688
b_alc[2,4]	-0.00995148	-0.198898	0.547876
b_alc[1,5]	0.025302	-0.116024	0.168026
b_alc[2,5]	0.0106047	-3.22686	1.91333
b_bmi[1]	1.2661	0.865162	0.097702
b_bmi[2]	1.25305	0.675902	0.048385
b_bmi[3]	1.18004	0.59121	0.032889
b_bmi[4]	1.00942	0.452201	0.024618
b_bmi[5]	0.839842	0.378407	0.020289
b_bmi[6]	0.678541	0.350726	0.021655
b_bmi[7]	0.416603	0.272405	0.034745
b_demog[1,1]	-5.33215	-5.808	0.251216
b_demog[2,1]	-5.11	-5.12524	0.198118
b_demog[1,2]	-4.43553	-5.14625	0.196319
b_demog[2,2]	-4.272	-4.28949	0.158468
b_demog[1,3]	-3.6511	-3.83074	0.156732
b_demog[2,3]	-3.54707	-3.49065	0.148587
b_demog[1,4]	-2.98933	-2.58198	0.144219
b_demog[2,4]	-2.94018	-2.41396	0.140779
b_demog[1,5]	-2.53869	-1.77085	0.139157
b_demog[2,5]	-2.50806	-1.59678	0.136799
b_demog[1,6]	-2.31326	-1.60551	0.138017
b_demog[2,6]	-2.29236	-1.30093	0.133667
b_demog[1,7]	-2.30109	-1.57725	0.138549
b_demog[2,7]	-2.26618	-1.27024	0.134239
b_edu		-0.021054	0.003761
b_fruit[1]		0	0
b_fruit[2]		-0.16901	0.113502
b_fruit[3]		-0.034655	0.105928
b_fruit[4]		-0.035531	0.106268
b_fruit[5]		0.125094	0.103105
b_fruit[6]		0.011889	2.85727
b_inc		0.017597	0.024025
b_loc[1]		0	0
b_loc[2]		-0.011319	0.052758
b_loc[3]		0.031854	0.058625
b_loc[4]		-0.137939	0.066251
b_loc[5]		-0.400484	0.086385
b_loc[6]		-0.106051	0.054341
b_loc[7]		-0.013562	0.046919
b_loc[8]		-0.02654	0.063881
b_loc[9]		0.088842	0.046683
b_loc[10]		-0.484337	0.10706
b_loc[11]		-0.003063	0.064435
b_loc[12]		-0.041599	0.076922
b_physact[1]		-2.32622	1.87207
b_physact[2]	0	0	0
b_physact[3]	-0.154031	-0.053756	0.027544
b_physact[4]	-0.290811	-0.245465	0.04621
b_physact[5]	-0.327143	-0.36453	0.043727
b_ppl[1]		0	0
b_ppl[2]		-0.122608	0.050371
b_ppl[3]		-0.100075	0.049607
b_ppl[4]		-0.089945	0.050948
b_ppl[5]		-2.34214	1.84478
b_secsmok	0.290428	0.03067	0.022043
b_smok[1]	0.354873	0.079686	0.04061
b_smok[2]	0.0971267	0.081605	0.039131
b_survey_meth		0.462037	0.04599
b_veg[1]		0	0
b_veg[2]		-0.127526	0.097346
b_veg[3]		-0.245606	0.103342
b_veg[4]		-0.212239	0.10127
b_veg[5]		-0.189933	0.097818
b_veg[6]		-2.26321	1.79183
d_alc		0.009512	0.03009
d_bmi		0.364268	0.057816
d_fruit		-0.136454	0.616001
d_inc		0.025998	0.036425
d_physact		-0.224166	0.163045
d_ppl		-0.386126	0.196577
d_secsmok		0.024376	0.021201
d_smok		0.024561	0.021605
d_veg		-0.746884	0.514787
2		Quantiles	for
		0.025	0.25
b_alc[1,1]		0	0
b_alc[2,1]		0	0
b_alc[1,2]		-0.210074	-0.104741
b_alc[2,2]		-0.405813	-0.238892
b_alc[1,3]		-0.370626	-0.190288
b_alc[2,3]		-1.0075	-0.541191
b_alc[1,4]		-0.620552	-0.383057
b_alc[2,4]		-1.37946	-0.543641
b_alc[1,5]		-0.452295	-0.227553
b_alc[2,5]		-7.79214	-4.26756
b_bmi[1]		0.20267	0.24908
b_bmi[2]		0.306182	0.336656
b_bmi[3]		0.339128	0.364504
b_bmi[4]		0.404103	0.43551
b_bmi[5]		0.526406	0.568808
b_bmi[6]		0.588489	0.641083
b_bmi[7]		0.68912	0.795519
b_demog[1,1]		-6.31117	-5.97303
b_demog[2,1]		-5.51857	-5.25683
b_demog[1,2]		-5.52867	-5.27869
b_demog[2,2]		-4.58533	-4.39781
b_demog[1,3]		-4.12237	-3.93954
b_demog[2,3]		-3.76177	-3.59213
b_demog[1,4]		-2.8477	-2.68117
b_demog[2,4]		-2.67073	-2.51175
b_demog[1,5]		-2.03573	-1.8642
b_demog[2,5]		-1.85115	-1.69095
b_demog[1,6]		-1.86391	-1.69885
b_demog[2,6]		-1.54607	-1.39282
b_demog[1,7]		-1.83502	-1.67113
b_demog[2,7]		-1.51504	-1.3618
b_edu		-0.0284907	-0.023589
b_fruit[1]		0	0
b_fruit[2]		-0.403718	-0.242488
b_fruit[3]		-0.258352	-0.103385
b_fruit[4]		-0.265832	-0.103566
b_fruit[5]		-0.101001	0.0585565
b_fruit[6]		-5.61646	-1.84889
b_inc		-0.0289927	0.0015084
b_loc[1]		0	0
b_loc[2]		-0.114713	-0.0467005
b_loc[3]		-0.0852181	-0.0072239
b_loc[4]		-0.269355	-0.182329
b_loc[5]		-0.572275	-0.457706
b_loc[6]		-0.214676	-0.142035
b_loc[7]		-0.105627	-0.0451444
b_loc[8]		-0.152935	-0.0690479
b_loc[9]		0.0009081	0.057341
b_loc[10]		-0.698769	-0.555599
b_loc[11]		-0.128853	-0.0463127
b_loc[12]		-0.192486	-0.0933324
b_physact[1]		-0.451112	-0.393817
b_physact[2]		-0.336137	-0.277106
b_physact[3]		-0.110622	-0.0725121
b_physact[4]		0	0
b_physact[5]		-7.02158	-3.30456
b_ppl[1]		0	0
b_ppl[2]		-0.227798	-0.155672
b_ppl[3]		-0.205731	-0.132196
b_ppl[4]		-0.20062	-0.12347
b_ppl[5]		-6.82797	-3.37444
b_secsmok		0.0012648	0.0131353
b_smok[1]		0.0083565	0.0495329
b_smok[2]		0.0109376	0.0532775
b_survey_meth		0.372283	0.430591
b_veg[1]		0	0
b_veg[2]		-0.367553	-0.183598
b_veg[3]		-0.479835	-0.308241
b_veg[4]		-0.437376	-0.273631
b_veg[5]		-0.416935	-0.249082
b_veg[6]		-6.6656	-3.23036
d_alc		-0.0492881	-0.0108361
d_bmi		0.252844	0.324919
d_fruit		-1.41516	-0.530261
d_inc		-0.0443552	0.0009053
d_physact		-0.611855	-0.321738
d_ppl		-0.79754	-0.517681
d_secsmok		0.0007918	0.0081573
d_smok		0.0006786	0.0078463
d_veg		-1.94259	-1.06326
