# Supplementary material for: Estimating the potential impact of behavioral public health interventions nationally while maintaining agreement with global patterns on relative risks
Source: PLoS One. 2020 May 13;15(5):e0232951. doi: 10.1371/journal.pone.0232951 (PMC7219750; doi:10.1371/journal.pone.0232951)
Supplement: S2 Data — (TXT) [file pone.0232951.s002.txt]

# s1 contains the survey data

model_diab=" model {
for (i in 1:length(y)){
logit(p[i]) = 
b_loc[Location[i]]+
b_demog[Gender1[i],Age_Group2[i]] +
b_bmi[Age_Group4[i]]*BMI_power[i]*I_bmi[i] +d_bmi*(1-I_bmi[i])+ 
b_edu*Education[i]+
b_inc*income_bucket1[i]*(I_inc[i]) +d_inc*(1-I_inc[i])  +
b_smok[Gender1[i]]*smoking2[i]*(I_smok[i]) +d_smok*(1-I_smok[i]) +
b_secsmok*second_hand_smoking2[i]*(I_secsmok[i]) +d_secsmok*(1-I_secsmok[i])+
b_alc[Gender1[i],Alcohol3[i]]*I_alc[i]+d_alc*(1-I_alc[i]) +
b_physact[Aerobic_Acti_Level4[i]]*(I_physact[i]) +d_physact*(1-I_physact[i])+
b_survey_meth*year2[i]+
b_fruit[Fruit_Cons1[i]]*(I_fruit[i]) +d_fruit*(1-I_fruit[i])+
b_veg[Veg_Cons1[i]]*(I_veg[i]) +d_veg*(1-I_veg[i])+
b_ppl[Nb_Pple_Trust1[i]]*(I_ppl[i]) +d_ppl*(1-I_ppl[i])

y[i] ~ dbern(p[i])
}

prec_loc ~ dgamma(10/2,10*10/2)
sig_loc = sqrt(1.0 / prec_loc)

b_loc[1]<-log(1)
for (l in 2:max(Location)){
b_loc[l]~ dnorm(0.0, prec_loc)
}


for (k in 1:2){
for (m in 1:7){
b_demog0[k,m]~ dnorm(-5.11, prec_demog[k,m])T(,0)
prec_demog[k,m] ~ dgamma(10/2,10*10/2)
sig_demog[k,m] = sqrt(1.0 / prec_demog[k,m])
}
}

b_demog[1,1:7]<-sort(b_demog0[1,1:7])
b_demog[2,1:7]<-sort(b_demog0[2,1:7])

for (l in 1:7){
b_bmi0[l]~ dnorm(0, prec_bmi[l])T(0,)
prec_bmi[l] ~ dgamma(10/2,10*10/2)
sig_bmi[l] = sqrt(1.0 / prec_bmi[l])
}

b_bmi[1:7] <- sort(b_bmi0)

d_bmi~ dnorm(0, prec_dbmi)T(0,)
prec_dbmi ~ dgamma(10/2,10*10/2)
sig_dbmi = sqrt(1.0 / prec_dbmi)

b_edu ~ dnorm(0.0, prec_edu) 
prec_edu ~ dgamma(10/2,10*10/2)
sig_edu = sqrt(1.0 / prec_edu)


b_inc ~ dnorm(0.0, prec_inc) 
prec_inc ~ dgamma(10/2,10*10/2)
sig_inc = sqrt(1.0 / prec_inc)

d_inc~ dnorm(0, prec_dinc)
prec_dinc ~ dgamma(10/2,10*10/2)
sig_dinc = sqrt(1.0 / prec_dinc)


prec_smok ~ dgamma(10/2,10*10/2)
sig_smok = sqrt(1.0 / prec_smok)

for (k in 1:2){
b_smok[k]~ dnorm(0, prec_smok)T(0,)
}
d_smok~ dnorm(0, prec_dsmok)T(0,)
prec_dsmok ~ dgamma(10/2,10*10/2)
sig_dsmok = sqrt(1.0 / prec_dsmok)


b_secsmok ~ dnorm(0, prec_secsmok)T(0,)
prec_secsmok ~ dgamma(10/2,10*10/2)
sig_secsmok = sqrt(1.0 / prec_secsmok)

d_secsmok~ dnorm(0, prec_dsecsmok)T(0,)
prec_dsecsmok ~ dgamma(10/2,10*10/2)
sig_dsecsmok = sqrt(1.0 / prec_dsecsmok)

b_alc[1,1]<-log(1)
b_alc[2,1]<-log(1)

prec_alc1 ~ dgamma(10/2,10*10/2)
sig_alc1 = sqrt(1.0 / prec_alc1)

for (m in 2:5){
b_alc[1,m]~ dnorm(0, prec_alc1)
}


prec_alc2 ~ dgamma(10/2,10*10/2)
sig_alc2 = sqrt(1.0 / prec_alc2)

for (m in 2:5){
b_alc[2,m]~ dnorm(0, prec_alc2)
}


d_alc~ dnorm(0, prec_dalc)
prec_dalc ~ dgamma(10/2,10*10/2)
sig_dalc = sqrt(1.0 / prec_dalc)


b_physact[4]<-log(1)

b_physact[5]~ dnorm(0, prec_physact)T(,0)
prec_physact ~ dgamma(10/2,10*10/2)
sig_physact = sqrt(1.0 / prec_physact)

for (j in 1:3){
b_physact0[j]~ dnorm(0, prec_physact)T(,0)
}


b_physact[1:3]<-sort(b_physact0[1:3])

d_physact~ dnorm(0, prec_dphysact)T(,0)
prec_dphysact ~ dgamma(10/2,10*10/2)
sig_dphysact = sqrt(1.0 / prec_dphysact)

b_survey_meth~ dnorm(0, prec_survey_meth)
prec_survey_meth ~ dgamma(10/2,10*10/2)
sig_survey_meth = sqrt(1.0 / prec_survey_meth)

#code NA as last level, 0 in fruit and veg is ref, in ppl it s 1

prec_fruit ~ dgamma(10/2,10*10/2)
sig_fruit = sqrt(1.0 / prec_fruit)

b_fruit[1]<- log(1)
for (j in 2:6) {
b_fruit[j] ~ dnorm(0, prec_fruit)
}


d_fruit~ dnorm(0, prec_dfruit)
prec_dfruit ~ dgamma(10/2,10*10/2)
sig_dfruit = sqrt(1.0 / prec_dfruit)


prec_veg ~ dgamma(10/2,10*10/2)
sig_veg = sqrt(1.0 / prec_veg)

b_veg[1]<- log(1)
for (j in 2:6) {
b_veg[j] ~ dnorm(0, prec_veg)T(,0)
}


d_veg~ dnorm(0, prec_dveg)T(,0)
prec_dveg ~ dgamma(10/2,10*10/2)
sig_dveg = sqrt(1.0 / prec_dveg)

prec_ppl ~ dgamma(10/2,10*10/2)
sig_ppl = sqrt(1.0 / prec_ppl)

b_ppl[1]<- log(1)
for (j in 2:5) {
b_ppl[j] ~ dnorm(0, prec_ppl)T(,0)
}


d_ppl~ dnorm(0, prec_dppl)T(,0)
prec_dppl ~ dgamma(10/2,10*10/2)
sig_dppl = sqrt(1.0 / prec_dppl)

} " 


X_train <- s1
y_train<-s1$Diabetes

data_jags = list(y=as.numeric(y_train),Location=X_train$Location,
                 Gender=X_train$Gender,Gender1=X_train$Gender1, Age_Group2=as.numeric(X_train$Age_Group2),Age_Group4=as.numeric(X_train$Age_Group4),
                 BMI_power=as.numeric(X_train$BMI_power),
                 Education=as.numeric(X_train$Education),
                 income_bucket1=as.numeric(X_train$income_bucket1),
                 smoking2=as.numeric(X_train$smoking2),
                 second_hand_smoking2=as.numeric(X_train$second_hand_smoking2),
                 Alcohol3=as.numeric(X_train$Alcohol3),
                 Aerobic_Acti_Level2=as.numeric(X_train$Aerobic_Acti_Level2),
                 Aerobic_Acti_Level4=as.numeric(X_train$Aerobic_Acti_Level4),
                 year2=as.numeric(X_train$year2),
                 Fruit_Cons1=as.numeric(X_train$Fruit_Cons1),
                 Veg_Cons1=as.numeric(X_train$Veg_Cons1),
                 Nb_Pple_Trust1=as.numeric(X_train$Nb_Pple_Trust1),
                 I_bmi=X_train$I_bmi, I_physact=X_train$I_physact, I_inc=X_train$I_inc,
                 I_smok=X_train$I_smok,I_secsmok=X_train$I_secsmok,I_fruit=X_train$I_fruit,
                 I_veg=X_train$I_veg,I_ppl=X_train$I_ppl,I_alc=X_train$I_alc)

set.seed(1)
params = c("b_loc","b_demog","b_edu","b_inc","b_bmi","b_smok","b_secsmok","b_alc","b_physact",
           "b_survey_meth","b_fruit","b_veg","b_ppl","d_bmi","d_inc","d_smok","d_secsmok","d_physact",
           "d_fruit","d_veg","d_ppl","d_alc","a1_alc","b1_alc","c1_alc","a2_alc","b2_alc","c2_alc",
           "a2_fruit","b2_fruit","c2_fruit","a2_veg","b2_veg","c2_veg","a2_ppl","b2_ppl","c2_ppl")

library("rjags")
library("truncnorm")

mod3diab_reg= jags.model(textConnection(model_diab), data=data_jags, inits = inits1,n.chains=3)
update(mod3diab_reg, 1e3)
mod_sim3diab_reg_alldata = coda.samples(model=mod3diab_reg,
                                 variable.names=params,
                                 n.iter=5e3)
mod_csim3diab_reg_alldata = as.mcmc(do.call(rbind, mod_sim3diab_reg_alldata))
summary(mod_csim3diab_reg_alldata)
gelman.diag(mod_sim3diab_reg_alldata, multivariate = FALSE)
